# Supplementary material for: Association of the tomato co-chaperone gene Sldnaj harboring a promoter deletion with susceptibility to Tomato spotted wilt virus (TSWV)
Source: Hortic Res. 2025 Jan 15;12(4):uhaf019. doi: 10.1093/hr/uhaf019 (PMC11908825; doi:10.1093/hr/uhaf019)
Supplement: Web_Material_uhaf019 [file web_material_uhaf019.zip]

Archive with 17 entries (17 files):
- Fig. S1.pdf
- Fig. S2.pdf
- Fig. S3.pdf
- Fig. S4.pdf
- Fig. S5.pdf
- Fig. S6  revised.pdf
- Fig. S7+.pdf
- Fig. S8  revised.pdf
- Fig. S9.pdf
- Fig. S10.pdf
- Fig. S11.pdf
- Fig. S12.pdf
- Fig. S13.pdf
- Fig. S14.pdf
- Fig. S15.pdf
- Supplementary FigureS1-S15 revised  Editor clean version 20241207.pdf
- Supplementary TableS1-S8 20241207.xlsx
