# Supplementary material for: Association of the tomato co-chaperone gene Sldnaj harboring a promoter deletion with susceptibility to Tomato spotted wilt virus (TSWV)
Source: Hortic Res. 2025 Jan 15;12(4):uhaf019. doi: 10.1093/hr/uhaf019 (PMC11908825; doi:10.1093/hr/uhaf019)
Supplement: Web_Material_uhaf019 [file web_material_uhaf019.zip › Supplementary TableS1-S8 20241207.xlsx]

## Sheet: Table S1
Table S1 Summary of sequencing data quality from the parents and two mixed pools
Sample	Raw Base(bp)	Clean Base(bp)	Effective Rate(%)	Error Rate(%)	Q20(%)	Q30(%)	GC Content(%)
TwR01	9679747800	9645782100	99.65	0.03	97.45	92.88	36.93
TwS02	9006320700	8984002200	99.75	0.03	97.52	92.96	35.82
TwR03_bulk	29376219000	29293596600	99.72	0.03	97.58	93.09	36.01
TwS04_bulk	31612341000	31527885600	99.73	0.03	97.33	92.49	36.23

## Sheet: Table S2
Table S2 Summary of sequence data for the BSA project
Sample	Mapped reads	Total reads	Mapping rate(%)	Average depth(X)	Coverage at least 1X(%)	Coverage at least 4X(%)
TwR01	62418221	64305214	97.07	10.15	95.05	87.5
TwS02	59484083	59893348	99.32	9.42	98.32	93.11
TwR03_bulk	190241332	195290644	97.41	30.47	99.13	98.72
TwS04_bulk	203938026	210185904	97.03	32.32	99.15	98.74

## Sheet: Table S3
Table S3 QTL results of the resistance trait with 95% confidence intervals
Chromosme	Start	End
SL4.0ch01	75250001	75297000
SL4.0ch03	22607001	22660000
SL4.0ch04	27684001	27846000
SL4.0ch05	64628001	64686000
SL4.0ch07	36918001	36920000
SL4.0ch10	61059001	62863000
SL4.0ch12	4081001	4348000

## Sheet: Table S4
Table S4 QTL results of the resistance trait with 99% comfidence intervals analyzed by QTLseqr
CHROM	qtl	start	end	length	nSNPs	avgSNPs_Mb	peakDeltaSNP	posPeakDeltaSNP	avgDeltaSNP	maxGprime	posMaxGprime	meanGprime	sdGprime	AUCaT	meanPval	meanQval
SL4.0ch00	1	2901003	4230968	1329965	94	71	-0.0716469	3640019	-0.0659709	11.8393	3640019	10.8741	0.898427	3.30238e+06	6.97E-06	0.000819959
SL4.0ch04	1	16159436	16697938	538502	6	11	0.0274903	16255814	0.0250266	9.61943	16159436	9.02292	0.810446	612624	3.09E-05	0.00317892
SL4.0ch10	1	59751511	61453256	1701745	36	21	-0.0337898	60629116	-0.0127332	43.7673	60629116	27.7029	11.8976	3.59449e+07	2.56E-06	0.000284528

## Sheet: Table S5
Table S5 Details of the 12 novel developed InDel markers
InDel_marker_ID	Chromosome	Physical position(bp)	Forward primers (5' to 3')	Reveres primers (5' to 3')	PCR size(bp)
InDc10_01	SL4.0ch10	37566	TTTAGAAAAGTCGTATGTGCTC	ACTTAGCCTTACTTCTTCATCA	139
InDc10_51	SL4.0ch10	8103600	GACAAGCCTCAAAAGTAGAAGA	GTCCGATTGGGATAGAAAGTA	171
InDc10_152	SL4.0ch10	16960841	AAAAATCGGATTGCGAAAGTC	AAGCTCCCTAGTTGAGGTCCC	288
InDc10_159	SL4.0ch10	25551928	GGTGATCCTTCAGCCTTGTTC	CTGTAATTGCAGGGTATTCGT	168
InDc10_163	SL4.0ch10	32063658	ATGGTGCGTTGATGACCCCT	TATACCTACCCGAGACCTTAGG	218
InDc10_171	SL4.0ch10	46471236	CCATTCAATATGAGTTCCACC	TCCTACTATAGGCATGCTAGC	180
InDc10_16	SL4.0ch10	56435607	AGTAGAAGGAAATCACGAAAAA	TGTCGACAACTTAATTAAAAAAA	114
InDc10_60	SL4.0ch10	58605134	AACGCAGAGACGGAGGAACT	TTGGCATTAAGAAGGACATGGA	285
InDc10_66	SL4.0ch10	60717915	TCTCACACTCAACACTTAGCAA	AGTAGGCGAAGCAAAACAACA	219
InDc10_27	SL4.0ch10	61443839	ACCGTCTCCCATCCTTTATTTT	GAGTTCAGCAGGTTCACTTTGT	123
InDc10_44	SL4.0ch10	61795407	TTAATTTGCGTGTATCTCGACT	CCACTTCACTATAACAAAGGGA	115
InDc10_50	SL4.0ch10	64782233	CTTGTGTCCAAGTCTAGAAACTC	AATCATTAAAACACTCGAACAGT	138

## Sheet: Table S6
Table S6 Details of the seven novel developed InDel markers
InDel_marker_ID	Chromosome	Physical position(bp)	Forward primers (5' to 3')	Reveres primers (5' to 3')	PCR size(bp)
InDc10_189	SL4.0ch10	60783619	AATCCTTTTCAGACCTCACTCAT	TCCATTAACTAATTCATCATCCA	156
InDc10_71	SL4.0ch10	61048335	AGCTGTGGCTTTGTATTTGG	CTAGGGGGTTAAGGTTGGTA	257
InDc10_73	SL4.0ch10	61184226	GTGGATGACGGTGTTAGAGA	AGAAAGGCCGGATGGAGCT	202
InDc10_104	SL4.0ch10	61307435	CGCTCAACCAAACACAAACT	CATTTCTTGTTTCTTCATTCATAC	177
InDc10_115	SL4.0ch10	61371874	CAAAACCACTGATTACACAAGA	CTGACATCCATTACGTATGACA	199
InDc10_221	SL4.0ch10	61444143	ATGCTATGTGTTTCACAAAGTGA	GAGGTGTGGTGGAGTGATAAGTA	284
InDc10_125	SL4.0ch10	61457328	CCTCGACTAATATATACGGGA	CCACAAATGTAACTGAGCACC	216

## Sheet: Table S7
Table S7 Description of the candidate genes conferring resistance to TSWV in a given region
No.	Gene Name	CDS Coordinates		CDS (bp)		Annotation Function
1	Solyc10g081120.3.1	61369097	61379337	10240	-	alpha-L-arabinofuranosidase
2	Solyc10g081130.2.1	61382769	61387197	4428	+	Proteasome subunit alpha type
3	Solyc10g081140.3.1	61387917	61390097	2180	-	Kinase family protein
4	Solyc10g081150.3.1	61394860	61402572	7712	+	COP9 signalosome complex subunit 2
5	Solyc10g081160.2.1	61406818	61411294	4476	+	Ubiquitin-conjugating enzyme
6	Solyc10g081170.2.1	61412088	61413773	1685	-	Calmodulin 2
7	Solyc10g081180.2.1	61419185	61421090	1905	+	RNA-binding protein
8	Solyc10g081190.2.1	61424146	61429103	4957	+	Leucine-rich repeat receptor-like protein kinase family
9	Solyc10g160370.1.1	61428712	61438582	9870	-	Dentin sialophosphoprotein
10	Solyc10g081200.1.1	61431398	61438074	6676	-	Dentin sialophosphoprotein
11	Solyc10g081210.3.1	61442895	61443812	917	+	Replication protein A 14 kDa subunit A
12	Solyc10g081220.3.1	61444531	61447498	2967	+	Chaperone protein DnaJ
13	Solyc10g081230.3.1	61448682	61449971	1289	-	Presenilin
14	Solyc10g081240.3.1	61452221	61460933	8712	+	GrpE protein homolog

## Sheet: Table S8
Table S8 Tomato primers used for PCR, RT-qPCR, and vectors construction
Primer name	Forward primers (5' to 3')	Reveres primers (5' to 3')
Sw-5-2	AATTAGGTTCTTGAAGCCCATCT	TTCCGCATCAGCCAATAGTGT
Sw-7-SCAR	GAAGGTGCCGACGGTGTA	AGGAATCAAGGTAAACCACCA
SlDnaJ	ATGGATCATTACAGAGTTTTAGG	TCATCTTTTGTCATCAAATGC
qSlDnaJ	AGGGTTAACACGAAGTGCG	CGTAGCGTTTTCCTTCAAGTG
TSWV-cp	TCTGTGAGGCTTGCCATAAT	GCATACTCTTTCCCTTTCT
Action	TGTCCCTATTTACGAGGGTTATG	AGTTAAATCACGACCAGCAAGAT
β-actin	TCTGTGAGGCTTGCCATAAT	GCATACTCTTTCCCTTTCT
SIEF1-α	TCTGTGAGGCTTGCCATAAT	CCAATGGAGGGTATTCAGC
VSlDnaJ	TAAGGTTACCGAATTCTCTAGAATGGATCATTACAGAGTTTTAGGG(XbaI)	GAGCTCGGTACCGGATCC GCTATTTCTATACCCGTTCTGAT(BamhI)
TRV1	AACGATAAGGAATTGAACCCG	GCCCTCAGAAATACAACCCAC
TRV2	TTTGTTTTTATGTTCAGGCG	CCGATCAATCAAGATCAGTC
TRV2:PDS	TTTGGCAATCCTAAAGAACAA	CACCAGCTAAATAAAACCCCT
OESlDnaJ	AGAACACGGGGGACTCTAGAATGGATCATTACAGAGTTTTAGGG(XbaI)	CCCTTGCTCACCATGGTACCTCTTTTGTCATCAAATGCTTTAG(kpn1)
NPR1	ACAAGTTGATGGCACGTCTG	CCGATTCAAGTGCTCCTCTT
PR1	TACTCAGGTGGTGTGGCGTA	ATGGACGTTGTCCTCTCCAG
PAL	TCAAGGCAGCTCAGAAGCTC	CTTAGTTGCTGCACGGATGA
TGA	TACGGCAGGCTGATAACCTT	AGCTCAGTGCTCGAAGCCTA
ICS	ATGTATGCTGGTCCTGTTGG	ACCAAAGCCGACCTTATTCC
MYC2	TCGGTGTCATCACCTGCTTA	CTTCTTCATCAACCGCATCA
JAZ	AAAGGTTCTGTTGGAGATCTTAATAATC	ACGATGACGACGATGAATCAC
COI1	GAGGAACGGAACTCAACGAG	ATACCAACGATACCGCGTCT
AOC	CTATCTTCTGCCTTCCAA	TGTTAGTTGAATCTGTTGAG
AOS	CATCATCATCGTCATCAC	GAAGTAATCAAGTCTGTCTT
POD	GGTCCAACATGGCAAGTTCT	ACATCTTGCCCTTCCAAATG
SOD	AATTCATCATTGTGGCAGCA	GCCCTTAAGGACAGCAACAG
CAT1	AGAAGCTCGCGACATTTGAT	CTTGACAGCAAAACCACGAA
DanJ-DT1/DT2-Bs	ATATATGGTCTCGATTGGCGTTTCGGAAATTGGCAAGTT	ATTATTGGTCTCGAAACGTAACTATTAGACCGGATACAA
DanJ-DT1/DT2	TGGCGTTTCGGAAATTGGCAAGTTTTAGAGCTAGAAATAGC	AACGTAACTATTAGACCGGATACAATCTCTTAGTCGACTCTAC
U626-IDF	TGTCCCAGGATTAGAATGATTAGGC
U629-ID	TTAATCCAAACTACTGCAGCCTGAC	AGCCCTCTTCTTTCGATCCATCAAC (rc: GTTGATGGATCGAAAGAAGAGGGCT)
